# Supplementary material for: Mechanisms of Viscous Media Effects on Elementary Steps of Bacterial Bioluminescent Reaction
Source: Int J Mol Sci. 2021 Aug 17;22(16):8827. doi: 10.3390/ijms22168827 (PMC8396235; doi:10.3390/ijms22168827)
Supplement: Supplementary file 1 [file ijms-22-08827-s001.zip]

Archive with 1 entries (1 files):
- SupplementaryMaterials.pdf
